# Supplementary material for: Coupling miR/isomiR and mRNA Expression Signatures Unveils New Molecular Layers of Endometrial Receptivity
Source: Life (Basel). 2021 Dec 11;11(12):1391. doi: 10.3390/life11121391 (PMC8705090; doi:10.3390/life11121391)
Supplement: Supplementary file 1 [file life-11-01391-s001.zip]

Archive with 4 entries (4 files):
- Table S1 DEM.xlsx
- Table S2 DEG.xlsx
- Table S3 DE Targets.xlsx
- Table S4 TF.xlsx
