# Supplementary material for: Coupling miR/isomiR and mRNA Expression Signatures Unveils New Molecular Layers of Endometrial Receptivity
Source: Life (Basel). 2021 Dec 11;11(12):1391. doi: 10.3390/life11121391 (PMC8705090; doi:10.3390/life11121391)
Supplement: Supplementary file 1 [file life-11-01391-s001.zip › Table S1 DEM.xlsx]

## Sheet: hCG+2
GeneID	log2(FC)	P-value
hsa-let-7a-5p_MI0000060_chr9(+)_0_-1__0_+2_AT	-0.787472	0.0366573
hsa-miR-10395-5p_chr19(-)_-5_0	-0.917221	0.0181705
hsa-miR-10a-5p_MI0000266_chr17(-)_+1_0__0_+2_AA	0.840372	0.0354108
hsa-miR-10b-5p_chr2(+)_0_-2	0.648302	0.0405049
hsa-miR-125a-5p_chr19(+)_+1_-2	-1.07177	0.000338868
hsa-miR-125a-5p_chr19(+)_+2_-2	-0.980861	0.00640838
hsa-miR-125a-5p_chr19(+)_0_-1	-0.625285	0.00598793
hsa-miR-125a-5p_chr19(+)_0_-2	-0.793255	0.000288206
hsa-miR-125a-5p_chr19(+)_0_-3	-0.581045	0.00755804
hsa-miR-125b-5p__0_+2_AA	-0.730688	0.0111814
hsa-miR-125b-5p_chr11(-)_0_+1	-0.660776	0.0472328
hsa-miR-125b-5p_MI0000446_chr11(-)_+1_0__0_+1_A	-0.823874	0.0225342
hsa-miR-125b-5p_MI0000446_chr11(-)_0_-2__0_+1_A	0.865417	0.0244227
hsa-miR-127-3p_chr14(+)	0.358496	0.0405924
hsa-miR-1301-3p__0_+2_AT	-0.896179	0.0118838
hsa-miR-146a-5p_chr5(+)_0_-1	0.781171	0.0492404
hsa-miR-183-5p_chr7(-)_+2_0	0.76033	0.0397938
hsa-miR-199a-5p_chr19(-)_chr1(-)_+1_0	0.454657	0.0335998
hsa-miR-200c-3p__0_+2_AA	-0.938776	0.0198716
hsa-miR-200c-3p_chr12(+)_0_-1	-0.396833	0.0296645
hsa-miR-320a-3p__0_+3_AAT/hsa-miR-320b_MI0003776_chr1(+)_0_-2__0_+5_GAAAT	-0.701023	0.041542
hsa-miR-345-5p_chr14(+)_0_-1	0.724624	0.0424618
hsa-miR-451a_chr17(-)_0_-2	0.848637	0.0349203
hsa-miR-92a-3p__0_+2_AA	-0.499182	0.0391275
hsa-miR-99a-5p_chr21(+)_-1_-1	0.619893	0.0215089
hsa-miR-99a-5p_chr21(+)_0_-2	0.471185	0.0280874
hsa-miR-99b-5p__0_+1_T	-0.315465	0.0443895
hsa-miR-99b-5p_chr19(+)_0_-2	-0.433352	0.0213912

## Sheet: hCG+7
GeneID	log2(FC)	P-value
hsa-miR-10a-5p_chr17(-)_+1_-1	0.55424	0.0204
hsa-miR-10a-5p_chr17(-)_+1_+1	0.909833	0.009
hsa-miR-10a-5p_chr17(-)_0_-1	0.588257	0.0117
hsa-miR-10a-5p_chr17(-)_0_+1	0.879983	0.0084
hsa-miR-10b-3p_chr2(+)	1.01589	0.0446
hsa-miR-10b-5p_chr2(+)_+1_-1	0.937071	0.007
hsa-miR-10b-5p_chr2(+)_+1_+1	0.904037	0.0023
hsa-miR-10b-5p_chr2(+)_0_-1	0.83636	0.0102
hsa-miR-10b-5p_chr2(+)_0_+1	1.07828	0.0009
hsa-miR-10b-5p_MI0000267_chr2(+)_0_-1__0_+1_A	0.907816	0.044
hsa-miR-125a-5p_chr19(+)_+1_-2	-0.887139	0.0101
hsa-miR-125a-5p_chr19(+)_0_-1	-0.654078	0.0098
hsa-miR-125a-5p_chr19(+)_0_-2	-0.651677	0.0151
hsa-miR-125a-5p_chr19(+)_0_-3	-0.900445	0.0005
hsa-miR-125a-5p_MI0000469_chr19(+)_0_-1__0_+1_T	-0.526167	0.0325
hsa-miR-125a-5p_MI0000469_chr19(+)_0_-2__0_+1_A	-1.0909	0.0107
hsa-miR-125b-5p__0_+1_A	-0.920823	0.0001
hsa-miR-125b-5p__0_+2_AA	-1.10993	0.0011
hsa-miR-125b-5p_chr11(-)_0_+1	-0.843322	0.0448
hsa-miR-125b-5p_chr11(-)_chr21(+)_+1_0	-0.951279	0.0414
hsa-miR-125b-5p_MI0000446_chr11(-)_+1_0__0_+1_A	-0.869622	0.049
hsa-miR-127-3p__0_+2_AT	1.0028	0.0417
hsa-miR-127-3p_chr14(+)	0.638134	0.0078
hsa-miR-127-3p_chr14(+)_0_-1	0.80498	0.021
hsa-miR-130a-3p_chr11(+)_0_-2	-0.954922	0.0403
hsa-miR-148a-3p_chr7(-)_0_+1	0.911751	0.0121
hsa-miR-181a-5p_chr1(-)_chr9(+)_0_-1	-0.656809	0.0395
hsa-miR-199a-5p_chr19(-)_chr1(-)	0.439184	0.037
hsa-miR-199a-5p_chr19(-)_chr1(-)_+1_0	0.59686	0.0288
hsa-miR-200c-3p_chr12(+)_0_-1	-0.553821	0.0093
hsa-miR-200c-3p_chr12(+)_0_-3	-1.06951	0.0363
hsa-miR-21-5p_chr17(+)_0_+2	-0.718384	0.0416
hsa-miR-214-3p_MI0000290_chr1(-)_0_-1__0_+2_AA	-0.856447	0.022
hsa-miR-221-5p_chrX(-)_0_+4	-1.06515	0.0265
hsa-miR-26a-5p_MI0000083_chr3(+)_0_-1__0_+1_A	-0.982349	0.0382
hsa-miR-27a-3p_MI0000085_chr19(-)_0_-1__0_+3_AAA	-1.06221	0.0335
hsa-miR-30d-5p_chr8(-)_0_-1	-0.864369	0.005
hsa-miR-345-5p_chr14(+)_0_-1	0.970977	0.0399
hsa-miR-449c-5p_chr5(-)_+1_+1	1.17485	0.0209
hsa-miR-449c-5p_chr5(-)_0_-2	0.914681	0.0365
hsa-miR-483-3p_chr11(-)_+1_+2	-1.48875	0.0034
hsa-miR-483-3p_chr11(-)_0_+1	-1.01833	0.0389
hsa-miR-486-5p_chr8(-)_chr8(+)_0_-1	-0.9154	0.0142
hsa-miR-486-5p_MI0002470_chr8(-)_0_-1__0_+1_A	-1.35846	0.0078
hsa-miR-574-3p_chr4(+)	1.0273	0.0222
hsa-miR-877-5p_chr6(+)_0_+2	1.12149	0.0216
hsa-miR-92a-3p__0_+2_AA	-0.811781	0.0035
hsa-miR-92a-3p__0_+2_AT	-0.731824	0.007
hsa-miR-92a-3p_MI0000094_chrX(-)_0_-1__0_+3_AAA	-1.18654	0.02
hsa-miR-92a-3p_MI0000094_chrX(-)_0_-1__0_+3_AAT	-1.27438	0.0126
hsa-miR-92b-3p_chr1(+)	0.867175	0.0328
hsa-miR-92b-3p_chr1(+)_0_-2	0.933664	0.0034
hsa-miR-99a-5p_chr21(+)_-1_-1	0.786178	0.0356
hsa-miR-99a-5p_MI0000101_chr21(+)_0_-2__0_+1_A	-1.08574	0.0316

## Sheet: hCG+9
GeneID	log2(FC)	P-value
hsa-let-7g-5p_chr3(-)	0.76416	0.01553
hsa-miR-10a-5p_chr17(-)_+1_-1	0.595077	0.041639
hsa-miR-10a-5p_chr17(-)_+1_0	1.04005	0.022988
hsa-miR-10a-5p_chr17(-)_0_+1	0.830971	0.042956
hsa-miR-125a-5p_chr19(+)	-0.71313	0.017133
hsa-miR-125a-5p_chr19(+)_+1_-2	-1.57561	0.00021
hsa-miR-125a-5p_chr19(+)_0_-1	-0.66927	0.007212
hsa-miR-125a-5p_chr19(+)_0_-2	-1.36576	1.17e-06
hsa-miR-125a-5p_chr19(+)_0_-3	-0.92274	0.001895
hsa-miR-125a-5p_MI0000469_chr19(+)_0_-1__0_+1_T	-0.8331	0.006769
hsa-miR-125a-5p_MI0000469_chr19(+)_0_-2__0_+1_A	-1.2356	0.017224
hsa-miR-125a-5p_MI0000469_chr19(+)_0_-3__0_+1_A	-1.04038	0.030368
hsa-miR-125b-5p__0_+1_A	-1.04897	5.93e-06
hsa-miR-125b-5p__0_+2_AA	-0.9595	0.03306
hsa-miR-125b-5p_chr11(-)_chr21(+)	-0.65046	0.023499
hsa-miR-125b-5p_chr11(-)_chr21(+)_0_-1	-0.74583	0.031055
hsa-miR-125b-5p_chr11(-)_chr21(+)_0_-2	-1.04124	0.002055
hsa-miR-141-3p_chr12(+)	0.999791	0.006659
hsa-miR-148a-3p_chr7(-)	1.1429	0.000881
hsa-miR-148a-3p_chr7(-)_0_+1	1.83808	1.33e-05
hsa-miR-191-5p_chr3(-)_0_+1	0.555567	0.047763
hsa-miR-200b-3p_MI0000342_chr1(+)_+1_+1__0_+1_T	1.22857	0.016459
hsa-miR-23a-3p_chr19(-)_0_-1	1.41106	0.023601
hsa-miR-27b-3p_chr9(+)	0.474023	0.044361
hsa-miR-27b-3p_chr9(+)_+1_0	0.776851	0.047885
hsa-miR-30d-5p_chr8(-)_+1_+2	1.57568	0.008517
hsa-miR-30d-5p_chr8(-)_0_-2	-0.83705	0.004701
hsa-miR-30d-5p_chr8(-)_0_+2	1.2949	0.000562
hsa-miR-31-5p_chr9(-)	1.106	0.04831
hsa-miR-345-5p_chr14(+)_0_-1	1.48288	0.016307
hsa-miR-375-3p__0_+1_A	1.43906	0.019683
hsa-miR-375-3p_chr2(-)	1.05163	0.005918
hsa-miR-376c-3p_chr14(+)	1.16338	0.012263
hsa-miR-449c-5p_chr5(-)_+1_-2	1.49746	0.013484
hsa-miR-449c-5p_chr5(-)_0_-2	1.42318	0.017523
hsa-miR-92a-3p__0_+2_AA	-0.85227	0.009196
hsa-miR-92a-3p__0_+2_AT	-0.73949	0.021172
hsa-miR-92b-3p_chr1(+)_0_-2	0.835061	0.02414
hsa-miR-99b-5p__0_+1_A	-0.77235	0.004939
hsa-miR-99b-5p_chr19(+)	-0.57604	0.00599
