# Supplementary material for: Coupling miR/isomiR and mRNA Expression Signatures Unveils New Molecular Layers of Endometrial Receptivity
Source: Life (Basel). 2021 Dec 11;11(12):1391. doi: 10.3390/life11121391 (PMC8705090; doi:10.3390/life11121391)
Supplement: Supplementary file 1 [file life-11-01391-s001.zip › Table S2 DEG.xlsx]

## Sheet: hCG+2
Table S2. DEGs at hCG+2, hCG+7 and hCG+9 vs. Proliferative phase;
SPOCD1	0.518171	0.004992	0.998534
CD101	0.489337	0.034459	0.998534
LINC02593	0.477847	0.0359238	0.998534
PPIEL	0.471542	0.0099448	0.998534
SLC16A1-AS1	0.470551	0.0424457	0.998534
TTC22	0.470178	0.041058	0.998534
LRIG2-DT	0.458665	0.0331597	0.998534
MROH7	0.416065	0.033095	0.998534
SNORA66	0.415575	0.0492866	0.998534
AL162430.2	0.415132	0.0361249	0.998534
TMEM51-AS1	0.407068	0.0496953	0.998534
TAFA3	0.392813	0.031791	0.998534
PLEKHO1	0.388347	0.0471992	0.998534
BX004807.1	0.374191	0.0289092	0.998534
RNU6ATAC27P	0.373881	0.0461029	0.998534
LINC01356	0.278479	0.0493164	0.998534
ALG6	-0.265473	0.0459303	0.998534
OMA1	-0.33465	0.0201564	0.998534
IFI44	-0.407295	0.0408337	0.998534
IFI6	-0.455076	0.0123934	0.998534
CHD1L	-0.45814	0.0429911	0.998534
CGN	-0.470771	0.0313787	0.998534
ALDH4A1	-0.474019	0.0203854	0.998534
LINC00624	-0.477951	0.0350221	0.998534
IFI44L	-0.493416	0.0290222	0.998534
ALPL	-0.519987	0.0118483	0.998534
AK4	-0.521346	0.0211553	0.998534

## Sheet: hCG+7
Table S2. DEGs at hCG+2, hCG+7 and hCG+9 vs. Proliferative phase;
GeneID	log2(FC)≥1	P-value	P-adj
AL139393.3	1.43338	0.000119075	NA
PROK1	1.42578	0.000112756	0.130693
SLC28A3	1.42049	7.52585e-05	0.103091
MYLK3	1.39921	0.000156937	0.135377
ALDH1A3	1.37665	0.000143416	0.135377
FP671120.8	1.35283	1.66101e-05	0.0430942
IRS2	1.33822	0.000326163	0.156069
GSK3A	1.3337	0.000179688	0.135377
SDCBP2	1.29016	0.000588605	0.183504
AC134043.3	1.27622	0.000266263	0.156069
GGNBP2	1.27527	0.00055309	NA
IRX3	1.2646	0.000627542	0.183504
AC012085.2	1.26389	0.000622345	0.183504
TM4SF1	1.26142	0.00017825	0.135377
CXCL14	1.24464	0.000288693	0.156069
RPS3AP5	1.24237	0.00087748	0.194473
PPP1R9B	1.24089	0.000739884	0.183504
RPSAP51	1.22735	0.000697691	NA
RNU4ATAC	1.21134	0.00123152	0.206184
ZPLD2P	1.17408	0.00129692	NA
TRPM8	1.15911	0.000988542	0.204046
AC133106.1	1.15691	0.000650667	0.183504
CEBPD	1.15245	0.00150265	0.214034
TWIST1	1.14285	8.97486e-06	0.0371202
RN7SL336P	1.13999	0.00214158	NA
MNT	1.13318	0.00150991	0.214034
LNCOG	1.12806	0.0025406	NA
LINC02166	1.12764	0.00265306	NA
ANGPTL1	1.12631	0.00247778	0.249377
PROSER2	1.12005	0.000936816	0.201656
MACC1-AS1	1.11928	0.00267047	0.249377
RN7SKP245	1.11421	0.000969884	NA
NFIL3	1.11303	0.00273474	0.249377
MT-ND6	1.11011	0.000773175	0.183504
APOD	1.10958	0.00231739	0.245905
PPP1R14C	1.10729	0.00235517	0.24634
RPL23AP32	1.1054	0.00309155	NA
LYVE1	1.10497	0.00268894	0.249377
AC025164.2	1.10038	0.00294597	NA
PTGDS	1.09967	0.00278615	0.249377
LINC00598	1.09666	0.00336116	0.267968
FAM171A2	1.09363	0.00304326	NA
RASGRP2	1.09285	0.00190198	0.226783
H3C2	1.09265	0.00334674	NA
LCN12	1.09055	0.00363013	0.272134
AC108134.4	1.08648	0.00259767	0.249377
TYMP	1.08457	0.00109339	0.204327
AC109597.1	1.08154	0.00336336	NA
LINC00893	1.08107	0.00396184	NA
ATP5MGL	1.07812	0.0026091	NA
NPW	1.07661	0.00166993	0.22656
MTCO1P40	1.07468	0.00378537	0.273381
FBXO32	1.07108	0.00353239	0.269479
ADAMTS5	1.07087	0.00111937	0.204327
TLL1	1.06846	0.00383278	0.273381
AL591866.1	1.06027	0.00354247	0.269479
AC016727.3	1.0599	0.00475787	NA
MAOB	1.05717	0.00198245	0.226783
PKD2L2	1.05413	0.00351236	NA
FAM131B	1.05396	0.00262246	0.249377
TNNC2	1.04995	0.003729	NA
CFAP97D2	1.04568	0.00523117	NA
LRRIQ1	1.04003	0.000877633	0.194473
TMEM236	1.03963	0.00272636	NA
AL121603.2	1.03788	0.00340041	NA
LINC01765	1.03734	0.00455387	0.273381
AL590064.1	1.03682	0.00113475	0.204327
ERICH2	1.03643	0.00317786	0.260786
TPT1	1.03622	1.71599e-05	0.0430942
HIGD1AP1	1.0317	0.00599667	NA
OR1L8	1.03008	0.00141781	NA
SLC2A4RG	1.02854	0.000665564	0.183504
REXO1	1.0204	0.00593942	0.274912
RPSAP21	1.01821	0.00535222	0.273381
MT-ND3	1.01523	0.000846979	0.194473
MED26	1.01343	0.00669279	NA
CMIP	1.01279	0.00316365	0.260786
BASP1	1.01189	0.00186233	0.226783
EEF1DP7	1.00891	0.00466665	NA
AC005831.1	1.00394	0.00501346	NA
AC034193.1	1.0003	0.00522513	0.273381
OVOL1	-1.00118	0.0076413	0.283498
LINC01977	-1.00304	0.00660218	NA
AC078819.1	-1.01311	0.00625351	NA
AL590714.1	-1.01396	0.00191695	0.226783
RASL11B	-1.01426	0.00404869	0.273381
IFI27	-1.01615	0.00235795	0.24634
MMP12	-1.02245	0.0057989	0.274912
IL18RAP	-1.03014	0.00564232	NA
MX1	-1.03077	0.000536071	0.183504
TGFB3	-1.03226	8.36325e-05	0.105015
IFI6	-1.03514	7.21144e-10	1.08662e-05
LINC00994	-1.03716	0.0057303	NA
CXCR1	-1.04237	0.00521005	0.273381
IGLC3	-1.04573	0.00534249	0.273381
LEF1-AS1	-1.04752	0.00327819	0.263097
IRF8	-1.05148	0.000524703	0.183504
NCEH1	-1.05919	0.00029957	0.156069
NRCAM	-1.05948	0.000673682	0.183504
IGLC2	-1.0627	0.00432482	0.273381
AL158201.1	-1.0658	0.00451844	NA
AC096645.1	-1.06681	0.00428413	0.273381
AC020910.6	-1.0695	0.00318454	0.260786
SLC9A4	-1.07371	0.00417481	NA
SMIM25	-1.07502	0.00275513	0.249377
AC074135.1	-1.0998	0.0033905	NA
DNASE1L3	-1.09983	0.00278129	NA
TNFSF8	-1.10546	0.00295379	NA
CNTN1	-1.12095	0.00214	0.233894
DDIT4L	-1.12529	0.00272463	0.249377
LINC00261	-1.12996	0.00195859	0.226783
XPNPEP2	-1.14097	0.00176566	NA
BST2	-1.15022	0.000593208	0.183504
AKAP3	-1.15177	0.00212324	0.233894
GAPDHP71	-1.16342	0.00185549	0.226783
AQP9	-1.16854	0.00125537	0.207867
ALAS2	-1.17306	0.00168957	0.22656
UBASH3A	-1.2483	0.000708526	NA
B3GALT1	-1.25012	0.000240704	0.156069
MMP7	-1.2508	0.000338458	0.156069
CCN4	-1.27743	2.34789e-05	0.0505401
LINC01411	-1.28024	0.000637854	0.183504
LINC01016	-1.29032	0.000582995	NA
PRRG3	-1.29776	3.72101e-05	0.0661718
AC124798.2	-1.36016	0.000287507	NA
IFI44L	-1.41363	3.32258e-06	0.0250324

## Sheet: hCG+9
Table S2. DEGs at hCG+2, hCG+7 and hCG+9 vs. Proliferative phase;
GeneID	log2(FC) <>1	P-value <0.05	P-adj
GALNT15	2.31542	4.04184e-07	0.000519409
SDCBP2	2.30498	1.41817e-07	0.000312423
SLC28A3	2.1725	2.28222e-07	0.000385201
DEPP1	2.16529	1.69327e-06	0.001088
MUC15	2.12567	6.84524e-08	0.000263901
IRS2	2.12498	7.71839e-07	0.000700149
PROK1	2.1142	4.38253e-06	0.00191052
THBD	2.01089	5.42173e-06	0.00214381
LINC02669	1.97205	1.83183e-05	0.00448391
AL078590.2	1.96514	1.62546e-05	0.0042558
B4GALNT2	1.94523	2.27744e-05	NA
CXCL14	1.92839	2.26864e-05	0.00507024
AC012085.2	1.89619	8.15702e-06	0.00241903
ANGPTL1	1.8695	6.52979e-06	0.00219667
ISG20	1.85645	1.36621e-06	0.00100325
CCL8	1.85356	5.28438e-06	0.00214381
CHI3L2	1.84948	5.71957e-05	0.00928437
GPX2	1.83434	6.01519e-05	0.00956291
DGUOK-AS1	1.82877	8.90666e-07	0.000722893
CEBPD	1.82015	3.11999e-06	0.00150354
CYP8B1	1.80822	7.90567e-05	NA
LEFTY2	1.80689	7.77083e-05	0.0109173
AL021328.1	1.80097	3.87406e-05	0.00719782
SPHK1	1.79189	2.5333e-05	0.00542584
APOD	1.7741	8.14264e-06	0.00241903
TM4SF1	1.7623	5.24316e-08	0.000263901
TRPM8	1.73449	0.000143555	0.0142957
VNN1	1.73189	0.000167679	0.0151072
AQP3	1.72995	3.6421e-05	0.00693393
S100A3	1.72926	6.61404e-05	0.00990244
CYP4B1	1.72608	9.50343e-05	0.0114818
CXCL2	1.72378	8.09839e-05	0.0110956
SERPINB9	1.71729	5.11989e-05	0.00867625
GJB1	1.71213	3.71028e-06	0.00173383
FGF7	1.71092	3.29983e-05	0.00644136
PART1	1.709	0.000121263	0.0134389
PTPRR	1.70839	0.000166151	0.0151072
MMP9	1.70759	0.000174478	0.0152203
IL1RN	1.70706	0.000178593	0.0152667
NNMT	1.69595	0.000219866	0.0170531
CLEC3B	1.68837	7.05328e-05	0.0102612
STMN2	1.68729	0.000151016	0.0145558
SCGB2A2	1.68134	0.000131238	0.0138376
HGD	1.6813	8.53838e-05	0.0112539
ZPLD2P	1.67953	0.000257331	NA
MYOCD	1.67839	0.000250599	0.0179743
SAMMSON	1.67367	0.000196947	0.0159848
PDLIM1P4	1.66252	0.000183611	0.01533
SGK1	1.6512	2.96926e-05	0.00602487
RIMKLB	1.63964	0.000114786	0.0129205
INSYN1	1.63593	0.000370914	NA
IRX3	1.63371	0.000314524	0.0200424
PDZK1IP1	1.62964	0.000180796	0.0152667
DNER	1.62296	0.000417759	0.0222916
SPP1	1.61872	0.000436902	0.0223417
CHI3L1	1.6155	0.000191658	0.015721
RN7SKP245	1.61431	0.000426011	NA
C15orf48	1.60742	7.62001e-06	0.00235016
SLC6A12	1.60165	0.000276402	0.0188397
ZNF750	1.59234	0.000465553	0.0228362
CLEC4E	1.58545	0.000573077	0.0246193
HAL	1.58281	0.000566981	0.0245602
GPR84	1.58228	0.000456393	0.0225578
SLC15A1	1.57972	0.000552971	0.0242255
LAMB3	1.57393	0.000427506	0.0223417
AC108451.2	1.57177	0.000453335	0.0224787
NPR1	1.57176	0.000120192	0.0134311
LINC01648	1.5706	0.000311109	0.0199901
SCGB1D2	1.562	0.000646361	0.026093
B3GNT3	1.55808	0.000266771	0.0184479
MAP3K5-AS1	1.55492	0.000654619	NA
AL590064.1	1.55408	0.000224601	0.0172317
AC005392.2	1.5523	0.000699193	0.0274374
SLC18A2	1.55228	0.000136384	0.0139639
SOD2	1.54797	0.000193969	0.0158265
PTGDS	1.5464	0.000345706	0.0205287
UNC5A	1.54558	0.000773193	0.0290815
CXCL3	1.5414	0.000434957	0.0223417
MIR200CHG	1.53663	0.000104204	0.0120821
RORC	1.5242	0.000228941	0.0173916
AL139393.3	1.52003	0.000711342	0.0276842
INMT	1.5197	0.000312594	0.0200021
MUC1	1.51273	0.000167586	0.0151072
ADAMTS15	1.51256	0.000590277	0.0250762
GCNT3	1.50827	0.00017176	0.0151355
MAOB	1.50811	2.74984e-05	0.00565404
AC239800.2	1.50112	0.00110159	0.0345026
SLCO4C1	1.4954	0.00108615	NA
HSD17B2	1.48938	0.00121404	0.0360031
ABCG1	1.48715	0.000406961	0.0221034
CEMIP	1.4818	0.000348985	0.0206195
COL17A1	1.47378	0.000514681	0.0236278
MACC1-AS1	1.47358	0.000607821	0.0253245
SFN	1.47349	5.26681e-05	0.0088282
HAP1	1.4625	0.00125572	0.036263
UBALD2	1.46086	8.75834e-05	0.0113919
KLF6	1.45755	2.12977e-06	0.00121642
AC087286.2	1.45664	0.000287979	0.0191565
TIMP3	1.45656	0.000573136	0.0246193
TFPI2	1.45306	0.00128327	0.0363569
LINGO2	1.45237	0.00143177	0.0384657
SMIM25	1.44698	0.000335771	0.0205287
C3	1.44372	0.000190684	0.015721
HMGCS2	1.44254	0.0013908	NA
MFSD6L	1.44249	0.000524464	0.0237178
BAIAP2L2	1.44237	0.00042108	0.0223417
RGS6	1.44174	0.000273192	0.0187481
SCGB1D4	1.43642	0.0012849	0.0363569
MAOA	1.43578	0.00161377	0.0411339
TTC39C-AS1	1.4351	0.00157826	NA
TLL1	1.43494	7.32012e-05	0.0105499
SULT2B1	1.43194	0.0016365	0.0413713
LINC00607	1.42859	0.00180385	NA
SCGB2A1	1.42691	0.00051374	0.0236278
KRT7	1.42264	0.000170155	0.0151355
SLC6A20	1.42011	0.00121803	0.0360522
NTRK2	1.41865	0.00133653	0.0370703
DSCAML1	1.41694	0.00203998	NA
SOCS3	1.4165	0.000541309	0.0239872
S100A4	1.41299	0.000517759	0.0236278
NFIL3	1.41206	0.00049742	0.0235509
LINC01094	1.40968	0.000174697	0.0152203
TREM1	1.39958	0.00214343	0.0477658
EPS8L3	1.39916	0.00226548	0.0490673
LRRC1	1.39803	0.00084318	0.0303827
AL391056.1	1.39753	0.00200163	0.0454597
SLCO4A1	1.3955	0.00181916	0.0435796
MT2A	1.38933	0.000407071	0.0221034
AL353746.1	1.38577	0.002599	0.0525284
G0S2	1.38371	0.00246854	0.0513037
DEFB1	1.38113	0.000426689	0.0223417
ALDH8A1	1.37989	0.00238142	0.050213
CES4A	1.37968	0.00170648	0.0422828
MAFF	1.37775	2.74769e-07	0.000385201
AC087854.2	1.37611	0.00181742	NA
SCARA5	1.37438	0.00242674	0.0507771
AOX1	1.37426	0.00225309	0.0490228
AL359636.2	1.37404	0.00114837	0.0353473
NR4A2	1.37253	0.00107954	0.0341841
SLC1A1	1.37214	0.00286912	0.0551704
RAB27B	1.37198	0.00174584	0.0427344
MAP3K5	1.37157	0.000335728	0.0205287
TMEM141	1.37124	8.84015e-05	0.0113919
NOS1	1.36959	0.00287998	0.0551704
C2CD4B	1.3672	0.0029552	0.0559378
GRHL1	1.36681	0.000326542	0.0205287
STBD1	1.36671	0.000646215	0.026093
OLR1	1.36491	0.00261136	0.0527091
CXCL1	1.36369	0.00182335	0.0435796
PCDH1	1.36355	0.000441238	0.0223417
TRPM6	1.36255	0.00286851	0.0551704
RYR2	1.36116	0.000644439	0.026093
RBFOX1	1.36101	0.00302986	NA
UGT3A1	1.35891	0.00315451	NA
CCN3	1.3589	0.00138254	0.0377336
CPT1A	1.35865	2.45319e-05	0.00532826
FTH1P10	1.35852	0.00308451	NA
TMEM37	1.35818	0.000211845	0.0166676
GAL	1.35602	0.00295994	0.0559378
DMRTA1	1.35555	0.000850119	0.0303827
CCL2	1.35493	0.00166561	0.0416971
FBXO32	1.35434	0.000759392	0.0288438
AL356495.1	1.35378	0.00280073	NA
C2CD4A	1.35145	0.00191505	0.044543
BIRC3	1.34723	0.00287631	0.0551704
NDRG1	1.34702	0.000133447	0.0138376
VTN	1.34464	0.00348542	0.0597208
ABCA12	1.33541	0.00323981	0.0579596
AC009812.4	1.33348	6.20489e-06	0.00219667
AC079944.2	1.33257	0.00351142	NA
CRISP3	1.3286	0.00384214	0.0622948
CXCL13	1.32771	0.0033159	0.0584034
AC007036.1	1.32705	0.0039452	NA
TMEM101	1.32664	9.58938e-05	0.0114818
MT1F	1.32627	0.0034219	0.0592911
GMPR	1.32569	0.00219574	0.0486501
CEACAM1	1.32265	1.99683e-06	0.00121642
AC083843.4	1.32232	0.00298383	0.0560491
FAM107A	1.32182	0.00409259	0.063429
CYP2C18	1.32169	0.00403887	NA
SERPING1	1.32017	0.00124086	0.0362223
CCDC68	1.31677	0.000532727	0.023889
MTLN	1.31657	2.54329e-07	0.000385201
FST	1.31624	0.00380922	NA
SLC34A2	1.31497	7.86754e-05	0.0109302
KYNU	1.31422	4.75156e-06	0.00198037
SMIM31	1.31184	0.00390394	0.0628421
MFSD4A	1.30968	0.00425621	0.0651788
MS4A4E	1.30874	0.00438987	NA
AL035458.2	1.30868	0.00443386	NA
GLYATL3	1.30724	0.00379169	NA
PPP1R14C	1.30672	0.000989129	0.0330159
AC007877.1	1.30669	0.00430891	0.0654657
POPDC3	1.30614	0.00292068	0.0557424
AL160272.1	1.30305	0.00243363	NA
UCA1	1.30249	0.000346117	0.0205287
SLC11A1	1.30086	0.00127202	0.0363569
RYR3	1.29998	0.00146583	0.0387728
MT1HL1	1.29934	0.00417437	NA
C11orf52	1.29872	3.60856e-08	0.000263901
DNAJC6	1.29534	0.00384901	0.0622948
TMC5	1.29494	0.00191299	0.044543
ADAMTS8	1.29216	0.00474515	0.0686444
AC110771.1	1.29175	0.00479005	NA
ESR2	1.29043	0.00351125	NA
TSC22D3	1.29013	0.00024301	0.017845
NOSTRIN	1.28979	0.000304977	0.0198899
SLC26A4-AS1	1.28959	0.00470339	0.0681733
MIR3945HG	1.28783	0.00476398	NA
CCL13	1.28454	0.0051187	0.0710634
CRYAB	1.28385	0.000244831	0.0178936
MT1X	1.28316	0.00296606	0.0559849
ADCY1	1.28314	0.00210164	0.0471753
CT69	1.28	0.00440759	NA
LINC01320	1.27652	0.00138494	0.0377336
AP001042.1	1.27623	0.00555025	NA
RASGEF1B	1.2762	0.00118365	0.0356504
LCN12	1.27586	0.00407635	0.0633173
SAT1	1.27583	6.16418e-05	0.00957813
GPBAR1	1.27546	0.0055164	0.0734615
SLC16A3	1.27415	8.20246e-05	0.0110956
TLCD1	1.27308	0.00076832	0.0289689
MST1P2	1.27069	0.00498307	NA
SMIM5	1.27064	0.00327326	0.0583106
AC078950.1	1.27012	0.0054287	0.0727356
ABHD11-AS1	1.26906	0.00255852	NA
TMEM154	1.26884	0.00169612	0.0421189
AP004608.1	1.26659	0.000826106	0.0300457
HTR1D	1.26613	0.00470606	NA
TPRN	1.26585	0.000608934	0.0253245
LINC01353	1.26163	0.0034861	NA
MSLN	1.26129	0.00166515	0.0416971
AC006238.2	1.26091	0.00583112	NA
SLC7A4	1.26029	0.00587368	0.0761801
CD300E	1.25819	0.0062382	0.0787228
IL1RL1	1.25707	0.00625602	0.0788547
CYP2J2	1.25693	0.00185554	0.0440221
KRT18	1.25594	5.86695e-06	0.00219667
FXYD4	1.25558	0.00577596	0.0756121
ALDH3B2	1.25521	0.00572488	0.0751671
RBMXP4	1.25519	0.00495602	0.0701807
AL357033.4	1.25487	0.00442309	NA
RNASET2	1.25469	0.00124776	0.0362223
MT1M	1.25425	0.00627551	0.0789352
GPX3	1.25402	0.00500527	0.0704898
LINC01615	1.25175	0.0065415	NA
PPP1R3G	1.24975	0.00156641	0.0404615
MVP	1.2493	1.74438e-05	0.00437637
ADAMTS5	1.24832	0.00234288	0.0499028
AL109936.3	1.24721	0.00608096	NA
CKB	1.24624	0.00184809	0.0439807
ATP2B3	1.24616	0.00532387	NA
AL589935.1	1.2445	0.00545383	NA
ANXA2P2	1.24403	4.6708e-07	0.000554065
FTH1P15	1.24308	9.42227e-05	0.0114818
YWHAE	1.23986	0.00293804	0.0559352
LINC01992	1.23977	0.00529442	NA
C10orf99	1.23862	0.00658829	NA
PDE6A	1.2381	0.00592056	0.0766629
DPP4	1.23805	0.00692594	0.0824594
IL4I1	1.23745	0.00319785	0.0576098
ANG	1.23726	0.00407784	0.0633173
RXFP1	1.23665	0.00305392	0.0565306
PIWIL2	1.23311	0.00622688	0.0787228
MYLK3	1.23294	0.00223632	0.048868
MAP1LC3C	1.23241	0.00619729	NA
KRT8	1.23176	0.000743359	0.0283746
RN7SKP53	1.22585	0.0029595	0.0559378
LYPD3	1.22073	0.00489945	0.0698557
CD55	1.21698	0.00371385	0.0612529
MCEMP1	1.21675	0.00820348	0.0877521
CRISP2	1.21555	0.00538339	0.0727356
FSTL3	1.215	0.00487282	0.0697713
BCL6	1.21347	0.000186237	0.0154407
SLC5A1	1.21343	0.00372634	0.0612625
CBR3	1.21308	0.0052671	0.0719433
CLEC5A	1.21265	0.00810423	0.0875767
AC005082.1	1.21218	0.000791351	0.0293529
AC091182.1	1.21171	0.00790906	0.0866849
RPSAP21	1.21167	0.00306462	0.0565306
PGAP6	1.21146	4.02135e-05	0.00729567
FTH1P8	1.20477	2.65183e-06	0.0014605
ARG2	1.20305	0.00250712	0.0517049
PRKX	1.20224	0.00501716	0.0705927
AC006042.1	1.20217	0.00141106	NA
AL356273.6	1.20175	0.000159206	0.0148795
SPX	1.19857	0.00718571	0.0832539
RETREG1	1.19717	0.00258038	0.0522891
LINC00551	1.1969	0.00897319	NA
CSRP3-AS1	1.19667	0.00759981	NA
HOMER2	1.19578	0.0035414	0.0599472
ABHD17C	1.19482	3.16549e-05	0.00633961
LINC02489	1.19476	0.00711515	NA
PHF24	1.19475	0.00829728	0.0879398
SIDT1	1.19442	0.00229783	0.049321
CDYL2	1.19409	0.000823899	0.0300457
RHOV	1.19341	0.00439634	0.0661138
EMILIN2	1.19213	2.33707e-05	0.00514857
HK3	1.18978	0.000308213	0.0199054
TRNP1	1.18933	0.00616699	0.0783371
GABRP	1.18904	0.000571089	0.0246193
RETN	1.18896	0.00965317	NA
PAX8	1.18894	0.000305681	0.0198899
TYMP	1.1874	0.00202382	0.0458286
CLDN4	1.18735	0.00157244	0.0405494
MT1P3	1.18646	0.00798275	0.0871603
AL499602.1	1.18581	0.00172772	0.0424932
CSRNP1	1.18435	0.00102475	0.033339
KCNJ2	1.18407	0.000662695	0.0266131
AL603840.1	1.18351	0.0100139	NA
CBLC	1.18323	0.00199469	0.0454122
PHACTR3	1.1823	0.00817491	0.0877521
RPL17P22	1.18206	0.00784865	0.0866531
DCXR	1.1807	0.000712342	0.0276842
S100A14	1.1794	0.000603827	0.0253245
SGPP2	1.17838	0.00438923	0.0661138
TMEM45B	1.17771	0.00643136	0.079525
FILIP1	1.17585	0.00523293	0.0717095
VPS37B	1.17523	0.000517652	0.0236278
MT1E	1.17477	0.0103466	0.0980383
STAC2	1.17371	0.00871753	NA
SLC2A8	1.17348	0.000343683	0.0205287
ALOX15B	1.1731	0.0108311	NA
RNU6-817P	1.17191	0.0104382	NA
ZC3H12A	1.17086	0.000111998	0.0126994
CCL24	1.17078	0.00984028	0.0961032
BCL2A1	1.17048	0.0108929	0.0998808
FAM155B	1.16994	0.0110287	0.100517
AP005060.1	1.16956	0.00985317	NA
RNPEPL1	1.16931	1.53728e-06	0.00107757
ZBED2	1.16849	0.00976258	0.0957068
DRAIC	1.16754	0.00766187	0.0855566
PROK2	1.16701	0.0112457	0.101653
AC025580.1	1.16681	0.00629894	0.0790366
ATP1A1	1.16617	0.00134606	0.0372
MGST1	1.16498	0.00186749	0.044102
ACSM3	1.16419	0.00232204	0.0495957
BAALC	1.16241	0.00493645	0.0701613
SOX11	1.16117	0.0110872	NA
BARX2	1.161	0.00978372	NA
AC022558.2	1.16044	0.0110799	NA
CNTN5	1.15986	0.00647082	NA
RPS29P11	1.15982	0.0114588	NA
BCO1	1.15951	0.00579644	0.0756234
ALPK2	1.15915	0.0087151	NA
KRT18P17	1.15833	0.0001685	0.0151072
SMIM22	1.15776	0.000211068	0.0166676
AC009560.3	1.15651	0.0018729	0.044162
DCST2	1.15622	0.00854874	NA
FHDC1	1.15596	0.000441879	0.0223417
OR1L8	1.15485	0.00690797	NA
C15orf62	1.15479	0.0117618	NA
AL033384.2	1.15396	0.00994799	NA
ANKRD33B	1.1514	0.00950303	0.0944514
FGL1	1.15057	0.00644543	0.079525
PGAM2	1.15025	0.0111495	NA
POU5F1B	1.14905	0.0107662	0.0996852
GNG11	1.14886	0.0010733	0.0340705
RPS6KA5	1.14776	2.94193e-06	0.00150354
SCNN1A	1.14761	0.00146482	0.0387728
RN7SL180P	1.14561	0.0111787	NA
LARGE2	1.14529	0.00126967	0.0363569
WHRN	1.14512	0.0126575	0.107528
MISP3	1.14506	0.0118107	NA
AL353637.1	1.14502	0.0103633	NA
AP001347.2	1.14347	0.0126937	NA
ACPP	1.14305	0.0123014	0.106495
BSPRY	1.14083	2.22254e-05	0.00504026
AC016712.1	1.13903	0.00715472	NA
AKR1C3	1.13812	0.0022812	0.0492006
AL445489.1	1.13773	0.0134582	NA
AC073046.1	1.13645	0.0112695	NA
RN7SL172P	1.1364	0.0119459	NA
PC	1.13532	0.000711905	0.0276842
AC134043.3	1.1352	0.00132184	0.036861
CD36	1.13503	0.0120444	0.105472
CYP2C9	1.13446	0.00707778	0.0829638
MT1G	1.1344	0.012718	0.107559
CST4	1.13257	0.0122818	0.106495
CAPNS1	1.13232	9.85441e-05	0.0116004
STXBP2	1.13071	2.14558e-05	0.00501319
PGM5P4-AS1	1.13059	0.0120601	NA
IGFBP3	1.13047	0.00802707	0.0873574
AC009090.3	1.12996	0.0139711	NA
RPL23AP32	1.12983	0.00622648	NA
KRT18P28	1.12964	0.000887	0.0308535
CITED2	1.12862	0.00605358	0.0777287
SLC7A1	1.12664	0.00388539	0.0626743
NPM1P25	1.12555	0.0139401	NA
PARD6A	1.12465	0.00339915	0.0591226
RN7SL448P	1.12412	0.0131711	NA
IL20RA	1.12402	0.00539249	0.0727356
SPOCK1	1.12402	0.00221109	0.0488205
TREML1	1.12157	0.0138703	NA
GZMB	1.12036	0.00654113	0.0800562
AQP9	1.11855	0.014585	0.115757
C4BPA	1.11747	0.0107168	0.0996146
KRT18P61	1.11721	0.00565641	0.074681
ITGB8	1.11681	0.00295494	0.0559378
CP	1.11623	0.0140125	0.113453
GBP2	1.11579	0.00199659	0.0454122
PIK3AP1	1.11579	0.00145146	0.0386581
ELP3	1.11546	0.00495588	0.0701807
FA2H	1.11538	0.0100408	NA
PLIN2	1.11509	0.000152344	0.0145558
F2	1.11507	0.0152626	NA
PCAT1	1.11417	0.00823974	0.0877521
RIMKLBP1	1.11394	0.0146573	NA
MASP1	1.1139	0.00537442	0.0727008
HIP1R	1.11365	3.25721e-05	0.00643967
CHST4	1.11358	0.0121692	0.106039
ILDR1	1.11277	0.000353833	0.0208212
BST1	1.11211	9.09373e-05	0.0114818
AL365436.1	1.11197	0.0102432	NA
LBP	1.11158	0.0113017	NA
TMEM268	1.10959	0.00033266	0.0205287
AP004609.5	1.1095	0.0068387	NA
AC007998.3	1.10905	0.0151272	NA
AC093583.1	1.10756	0.0160217	NA
PLLP	1.10668	0.00255395	0.052067
BAALC-AS2	1.10593	0.0146228	NA
SPAG4	1.10589	0.00112343	0.0348556
BRINP1	1.10553	0.0146746	0.116169
CYB5A	1.10346	0.00222474	0.048868
RPL27AP8	1.10271	0.0141706	NA
AC007991.3	1.09978	0.0149664	NA
ADAMTS1	1.09966	0.00866361	0.0897621
WIPI1	1.09955	0.000589211	0.0250762
RNU6-1053P	1.0994	0.0168976	NA
DUSP23	1.09818	1.64488e-06	0.001088
AC108734.4	1.09795	0.0142445	NA
AL157871.3	1.0972	0.0136936	NA
ARHGEF5	1.09683	0.000394839	0.0220785
GNMT	1.09634	0.0171987	0.124751
AC009133.1	1.09628	0.0143958	NA
SLC5A9	1.09609	0.0139434	0.113169
AC100858.3	1.09594	0.00969959	NA
STAG3L3	1.09571	0.0172798	NA
LINC02814	1.09538	0.0128005	0.107926
APOL2	1.09483	0.0017454	0.0427344
SPATA41	1.09474	0.0118416	NA
SLC2A14	1.09465	0.0132252	NA
FTLP14	1.09444	0.00677974	NA
CPLANE2	1.09401	0.00506675	NA
STX19	1.09372	0.00295817	0.0559378
AL359704.3	1.09352	0.0165529	0.122899
DIPK1C	1.09321	0.0169561	NA
AC022915.1	1.09261	0.0145352	NA
NIBAN2	1.09076	0.00396735	0.0633173
ELN-AS1	1.08996	0.00461546	0.0675926
CREB3L1	1.08965	0.0158997	0.120885
IGSF11	1.08896	0.00679994	0.081712
AZGP1	1.08768	0.01772	0.126566
PPL	1.08732	0.00238967	0.0502745
AC005920.1	1.08584	0.0183516	NA
MT1L	1.08542	0.00910814	0.0922467
LUCAT1	1.08531	0.0170317	0.12425
AC007001.1	1.0836	0.0181242	0.128017
SQOR	1.08301	0.000138543	0.0139639
TM4SF1-AS1	1.08122	0.018672	NA
SLCO3A1	1.07988	0.00366216	0.0609214
FTH1P16	1.07986	0.00824269	NA
PPP1R14B-AS1	1.07961	0.0189063	NA
TTC9	1.07883	0.00131998	0.036861
ST3GAL6-AS1	1.07862	0.00760776	0.0851992
AC004130.1	1.07836	0.0166782	NA
LINC01913	1.0761	0.0184845	NA
RNU4-47P	1.07564	0.0190984	NA
AC008514.2	1.07555	0.0194332	NA
UBE2D2	1.07545	0.000361913	0.0209974
AC245297.1	1.07485	0.0194376	NA
LINC02432	1.07465	0.0144418	0.115163
BVES	1.07339	0.00960006	0.0949891
LNCOG	1.07252	0.0175664	NA
GSN	1.0722	0.00103522	0.0334135
THAP4	1.07205	0.000288199	0.0191565
ADH1B	1.07188	0.019329	0.132242
SLC2A3	1.07104	0.00250058	0.0517049
STUM	1.0697	0.016056	0.121075
FNDC11	1.06962	0.0193224	NA
SNX30	1.06893	0.00265861	0.0531068
CAMP	1.06879	0.0198467	NA
GGTA1P	1.06806	0.00648912	0.0797356
TFCP2L1	1.06772	0.0188814	0.130573
PROSER2	1.06764	0.00250965	0.0517049
FCN1	1.06757	0.00429752	0.0653835
SOD3	1.06745	0.0129885	0.108975
TLR5	1.06619	0.00762253	0.0852407
RHOU	1.06572	0.00412059	0.063765
SRD5A3	1.06521	0.000546531	0.0240801
BDKRB1	1.06409	0.0202148	NA
PHYHIPL	1.06237	0.0194816	0.132755
S100A10	1.06227	0.00640669	0.079525
NAPSB	1.06212	0.0105959	0.0990902
ADGRF4	1.06162	0.0209979	NA
MMP1	1.06148	0.0188156	0.130466
TPPP	1.06085	0.0104351	0.0983016
CHP2	1.06026	0.0209643	0.137928
PTGER2	1.05722	0.0123424	0.106654
ANXA2	1.05639	1.62825e-05	0.0042558
ANXA2P1	1.05593	0.000145724	0.0144052
MYO1D	1.05567	2.67073e-05	0.00564182
ROS1	1.05541	0.0210263	0.138022
AC005522.1	1.05402	0.021497	NA
GPT2	1.0538	0.0046417	0.0678481
CWH43	1.05345	0.0116603	0.103818
MMP10	1.05342	0.0199865	0.134473
SERPINA4	1.05319	0.0199987	0.134496
BNIP3	1.05189	0.000379206	0.021499
SLC15A2	1.05173	0.021937	0.141474
SCNN1B	1.05042	0.00104221	0.0334135
FAM149A	1.04906	0.00107375	0.0340705
PYY	1.04903	0.0158224	0.12074
AL138878.2	1.04864	0.018608	0.129836
TPD52L1	1.04858	0.00700208	0.0824897
STC1	1.04814	0.00459071	0.0675872
TMEM102	1.04792	0.0215994	NA
NKPD1	1.04784	0.0228454	NA
CRACR2B	1.04775	0.012431	0.106915
NPW	1.04766	0.00420458	0.064645
GAPDHP42	1.0464	0.0218736	NA
PPP1R14A	1.04628	0.000374623	0.0213249
UPP1	1.04616	1.39962e-05	0.00378658
ARHGEF34P	1.0444	0.015195	NA
OR1J1	1.04421	0.0231208	NA
PTPRN	1.04361	0.0217638	0.140957
INHA	1.04183	0.0204907	NA
DDX24	1.04146	0.0188228	NA
MAGIX	1.04143	0.00175778	0.0428225
TMPRSS13	1.04094	0.0210288	0.138022
MTF1	1.0408	0.000665539	0.026621
ACMSD	1.0391	0.0240082	NA
PPP1R1A	1.03897	0.0129111	NA
ATP13A4	1.03852	0.0226848	0.144034
AC068389.3	1.03715	0.0100524	NA
NTRK1	1.03665	0.0220655	0.141832
RNU6-469P	1.03631	0.0243552	NA
LMO3	1.03621	0.018299	NA
ARRDC1	1.03602	0.000637191	0.026093
PRL	1.03456	0.0160539	0.121075
CCL20	1.0345	0.0215076	0.140181
GCNT4	1.03397	0.0178362	0.127045
LMOD1	1.03311	0.0162339	0.121596
SIGLEC14	1.03308	0.0229483	0.14462
ALOX5AP	1.03268	0.00496886	0.0702336
DOK3	1.03219	0.0065498	0.0800987
APOL1	1.03182	0.000807961	0.0297364
DUOX1	1.03178	0.0234736	0.145626
C1R	1.0309	0.00154667	0.0400859
RGS16	1.03079	0.00786774	0.0866531
ATP2B2	1.03066	0.0237915	0.146814
HSD17B13	1.03066	0.023836	NA
GPT	1.02977	0.0250033	NA
LINC01764	1.02958	0.0173933	0.125328
PRRG2	1.02915	0.00159931	0.0409683
SOX7	1.02912	0.0202344	0.135491
AL121950.1	1.02824	0.024845	0.149896
CLEC12A	1.02823	0.0131484	0.109871
COA8	1.02732	0.000718544	0.0277711
PDCL3P2	1.02703	0.00861018	0.0896061
AC244035.1	1.02593	0.0258169	NA
IL6ST	1.02526	0.00298437	0.0560491
FAM177A1	1.02478	0.00273704	0.0539524
ELL2	1.02475	0.00256211	0.0521244
PLXNA4	1.02471	0.0231456	0.145144
LINC00598	1.02469	0.0176531	0.1265
SCIN	1.02402	0.0030085	0.0562353
AADAC	1.02369	0.0211815	NA
PRKAG2	1.02305	0.0078559	0.0866531
XACT	1.02304	0.0192165	NA
CA2	1.02298	0.00664471	0.0806201
MPZL2	1.02262	0.0108895	0.0998808
HLX	1.02141	0.00540431	0.0727356
PITPNM3	1.02056	0.0124595	0.106961
EFNA1	1.02025	0.0032859	0.0583106
FAM13A-AS1	1.02017	0.002863	0.0551704
TESMIN	1.0195	0.0233243	0.145274
IDH1	1.01937	0.0158075	0.12074
ARL4D	1.01882	0.00114641	0.0353473
AL031602.2	1.01791	0.0269441	NA
TTC22	1.01722	0.00343614	0.0593108
NMRAL2P	1.01707	0.0255301	NA
G6PC	1.01619	0.0133767	NA
CXCL8	1.01593	0.0226876	0.144034
CNDP2	1.01516	0.00236084	0.0501466
ANK1	1.01477	0.0152875	NA
FTH1	1.01465	2.11445e-06	0.00121642
MMP12	1.01449	0.0227235	0.144146
EPB41L4B	1.01431	0.00449013	0.0669008
CTSE	1.01382	0.0142764	0.114355
SORCS1	1.01359	0.0275365	0.158117
NUDT18	1.0119	0.00128267	0.0363569
AC009652.1	1.01159	0.0212431	NA
RAPH1	1.01081	0.00340264	0.0591226
AL049629.1	1.01074	0.0255381	NA
AC114728.1	1.01012	0.011342	0.102224
LINC02551	1.00957	0.0265953	NA
SLC39A14	1.00797	0.0285776	0.161423
CYP24A1	1.00587	0.0263698	0.154741
AKAP13	1.00573	0.000607005	0.0253245
OR7A5	1.00542	0.0285055	NA
PKHD1L1	1.00539	0.0289049	0.161867
AL049780.1	1.00523	0.0241269	NA
CEACAM3	1.0047	0.0244302	NA
SEC14L1	1.00454	0.000908824	0.0312138
RPL12P47	1.0045	0.0221008	NA
NOD2	1.004	0.010726	0.0996146
KRT18P4	1.00394	0.00852451	NA
PLEK	1.00356	0.0156113	0.120071
CATIP-AS2	1.00299	0.0284332	NA
MROH7	1.00289	0.0293791	NA
DHCR24	1.00237	0.0027129	0.0539524
AL512288.2	1.00231	0.0244626	NA
KCNK1	1.00104	0.000499303	0.0235509
AL359555.1	1.00046	0.0281451	NA
SLC3A1	1.00027	0.0107718	0.0996852
RACGAP1	-1.00056	0.00401146	0.0633173
PKIB	-1.00086	0.00733273	0.0842609
VWDE	-1.00104	0.00439339	0.0661138
GAPDHP63	-1.0025	0.0276076	NA
CYP39A1	-1.00316	0.000208422	0.0165674
AL117327.1	-1.00345	0.00860888	NA
PPP2R2C	-1.00372	0.0221842	0.142169
AC106845.1	-1.00406	0.00193276	0.0447404
NKAIN4	-1.00653	0.027181	0.157295
FJX1	-1.00674	0.00997375	0.0963868
NPM1P12	-1.00713	0.0287026	NA
PBK	-1.00814	0.00573222	0.0751671
IGLV3-21	-1.0085	0.0284432	NA
FOXP4-AS1	-1.00919	0.016242	NA
RTKN2	-1.00947	0.00628348	0.078971
SH3BGR	-1.01127	0.0202815	NA
FCGBP	-1.01313	0.00966522	0.0952568
KLK13	-1.01323	0.0126336	0.107459
RARA	-1.01327	0.00223726	0.048868
CLCNKB	-1.01564	0.0256219	NA
ARMS2	-1.01624	0.022732	NA
IGLC2	-1.01716	0.0144062	0.115108
TRIM9	-1.01738	0.0037332	NA
NKD1	-1.01866	0.00230527	0.049321
AC006019.3	-1.01903	0.0268769	NA
IGHGP	-1.0205	0.0186043	NA
CASC6	-1.02062	0.0264787	NA
AC025754.2	-1.02063	0.0254662	NA
PDGFC	-1.02111	0.00112787	0.0348556
ADGRB3	-1.02261	0.000688214	0.0272127
CUX2	-1.02375	0.0189212	NA
TRBC1	-1.02463	0.0198708	NA
AC010735.1	-1.0255	0.0234078	NA
LINC01122	-1.02653	0.013513	0.111555
ZC3H11B	-1.02658	0.0229668	NA
SPIN2A	-1.02673	0.00584687	0.0759557
CIP2A	-1.02754	0.002374	0.050213
SCML4	-1.0288	0.00831867	NA
TOP2A	-1.0313	0.00528261	0.0720257
GRIA2	-1.03211	0.0124802	0.107039
AC074194.1	-1.03424	0.0201185	NA
FBN2	-1.03442	0.0068768	0.0820869
MUC5AC	-1.0346	0.0168818	0.12391
RACGAP1P	-1.03492	0.0199865	NA
BUB1B	-1.03503	0.00597868	0.077088
AC109481.2	-1.03557	0.0231174	NA
PRRG3	-1.03811	0.00970559	0.0955104
RLN2	-1.03832	0.0188241	0.130466
SIGLEC17P	-1.04063	0.0137662	NA
PCDHB5	-1.04116	0.000157636	0.0148226
PCSK9	-1.0413	0.01868	0.130111
CCDC169	-1.04233	0.00900985	0.0918399
FMO6P	-1.04329	0.0234464	NA
TMEM26-AS1	-1.04386	0.0108972	NA
EME1	-1.04396	0.00438604	0.0661138
C1orf146	-1.0445	0.0232526	NA
AC008459.1	-1.04461	0.0232096	NA
MIR9-3HG	-1.04529	0.0114579	NA
EPHA3	-1.04563	0.00358538	NA
ROBO2	-1.04638	0.0103078	0.0978199
AC006019.2	-1.04897	0.0221845	NA
ULBP1	-1.05029	0.0178184	NA
AC002056.1	-1.05134	0.00970229	NA
PCDHB3	-1.05298	0.000842399	0.0303827
DLX3	-1.05542	0.0218128	NA
ASIC2	-1.05592	0.019033	0.131265		miR449c +1_0
MEST	-1.05625	0.000220061	0.0170531
MFAP4	-1.0566	0.00234906	0.0499654
RBP7	-1.05695	0.00900215	0.0918399
AC121334.3	-1.0619	0.0210778	NA
FUT9	-1.0628	0.00161295	0.0411339		miR449c +1_0
ACRV1	-1.06378	0.0110298	NA
PER3	-1.06394	0.000125575	0.0136373
PPP1R2B	-1.06418	0.0197906	NA
HOXD3	-1.06488	0.00544203	0.0728486
VLDLR-AS1	-1.06677	0.0051153	0.0710634
ZSCAN12	-1.06757	0.000126746	0.0136682
CCDC148	-1.06888	0.000714391	0.0276842
GUCY1A2	-1.06954	0.000851133	0.0303827
IGKV3-11	-1.06976	0.0197346	NA
BX284613.2	-1.07208	0.0176583	NA
CGNL1	-1.07723	0.00029032	0.0192147
RFC3	-1.08023	0.000317069	0.0201215
ZNF385B	-1.08096	0.00828581	0.0879076
PLEK2	-1.08184	0.00179089	0.0434234
LBH	-1.08299	0.000448137	0.0223651
AC015813.5	-1.08339	0.00816067	NA
STAMBPL1	-1.08344	7.45718e-06	0.00234688
MIR4762	-1.08433	0.0183675	NA
AC117453.1	-1.0845	0.00456157	0.0675015
RAPGEF4	-1.08594	0.00222207	0.048868
CA11	-1.09055	0.00216415	0.0480883
AOC1	-1.09105	0.00398141	0.0633173
GCLC	-1.09124	0.00124961	0.0362223
CDH2	-1.09616	0.00399514	0.0633173
DACT2	-1.09745	0.00599914	0.0772463
AL138759.1	-1.09777	0.0118722	0.104918
XRCC2	-1.09897	0.00657705	0.0803046
BMP3	-1.10173	0.0166849	0.123213
AC010336.8	-1.10237	0.0156009	NA
AL391069.2	-1.10358	0.00175388	0.0427952
KIF15	-1.10511	0.00353333	0.0598838
TRIB2	-1.10992	0.00180915	0.0435796
NEXMIF	-1.1123	0.0150133	NA
AC019270.1	-1.11512	0.00246675	NA
CAMK4	-1.11598	0.000720817	0.0277893
NPY1R	-1.11606	0.00315701	0.0575464
GLT8D2	-1.117	0.000362188	0.0209974
KIF18A	-1.1179	0.00303866	0.0563889
BFSP1	-1.11818	0.00383681	0.0622948
PCYT1B	-1.11839	0.000509116	0.0236278
IFIT1	-1.11845	0.000451881	0.0224787
HMCN1	-1.11869	0.000898877	0.0310798
IGKV1-5	-1.11917	0.0121457	NA
GPR3	-1.11973	0.0127335	NA
SLC13A5	-1.12044	0.0148255	NA
C9orf43	-1.12096	0.00758978	NA
AC092608.1	-1.12147	0.0136859	NA
CRIP3	-1.12342	0.00312171	0.0570378
BPIFB1	-1.12451	0.0142498	0.114355
AL031770.1	-1.12495	0.0145473	NA
NMNAT3	-1.12609	0.00073934	0.0283167
KCNC2	-1.12946	0.0134109	NA
OTOA	-1.13101	0.0140295	NA
AL035653.1	-1.13302	0.0118466	NA
IGLC3	-1.1358	0.00961533	0.0949891
OR52T1P	-1.13661	0.011556	NA
TMSB15A	-1.1367	0.00183362	0.0437038
IFI44	-1.13847	3.68569e-08	0.000263901
XPNPEP2	-1.13862	0.00375744	NA
LINC02024	-1.13885	0.0129889	NA
TMSB15B-AS1	-1.13947	0.0128683	NA
AL731702.1	-1.14141	0.012255	NA
BMPR1AP1	-1.14635	0.0123573	NA
AC063947.1	-1.14789	0.0119736	NA
BEND3P1	-1.14924	0.00448694	0.0669008
C10orf82	-1.14996	0.0114169	NA
ISOC1	-1.15365	0.000460986	0.022712
KHDRBS2	-1.15578	0.0120409	NA
TCEAL5	-1.1573	0.000631514	0.0259695
ZNF730	-1.15912	0.00298297	0.0560491
PPP2R2B	-1.15963	0.0103808	NA
DSCC1	-1.16192	2.71277e-05	0.00565319
PRIM1	-1.16519	0.000150222	0.0145558
LINC00327	-1.16624	0.00528797	NA
SLC51B	-1.16884	0.010249	0.0975074
PGBD5	-1.16937	0.00732612	0.0842477
LINC02672	-1.17039	0.000448143	0.0223651
AC013564.1	-1.17204	0.00859915	NA
CCDC87	-1.1734	0.00950001	NA
EYA4	-1.17455	0.0105032	NA
EFR3B	-1.17583	3.81553e-05	0.00717552
LINC00937	-1.17611	0.0105434	NA
MCIDAS	-1.17678	0.00633113	NA
ADAMTS19-AS1	-1.17696	0.00676728	NA
LAMA1	-1.17987	0.00128198	0.0363569
AC011468.5	-1.18167	0.000943877	0.031869
AL441964.1	-1.18235	0.00737745	NA
SPAG5-AS1	-1.18372	0.00926085	NA
FAXC	-1.19048	0.00243058	0.0507885
FHOD3	-1.19126	0.000410243	0.0221201
TSPEAR-AS2	-1.19489	0.00934068	NA
PCDHA3	-1.19748	0.0013592	0.037429
PAPOLB	-1.19864	0.00764308	NA
KCNIP4	-1.19903	0.00768037	0.0856391
SMTNL2	-1.20197	0.00147949	0.0390003
CPED1	-1.20244	0.000162559	0.0151013
AL139081.1	-1.20358	0.00606284	NA
AP000851.1	-1.20556	0.00846117	NA
TNFRSF19	-1.20674	6.60943e-05	0.00990244
AC022463.1	-1.20983	0.00832312	NA
TSPAN7	-1.21049	7.78748e-05	0.0109173
LEF1-AS1	-1.21419	0.00102	0.033339
IGLV6-57	-1.21451	0.00823122	NA
MYH15	-1.21584	0.00733041	NA
SFRP1	-1.21776	0.00350568	0.0598021
NAP1L2	-1.21924	0.00320628	NA
GPAT3	-1.22003	0.000740006	0.0283167
PRICKLE2-DT	-1.22076	0.00709496	0.0830222
AC103592.1	-1.22253	0.00437239	NA
AC023154.1	-1.22259	0.00487049	NA
CRISPLD1	-1.22526	0.000335306	0.0205287
TCF21	-1.22807	0.00623162	0.0787228
AC019080.5	-1.22907	0.00630239	NA
SLFNL1	-1.23263	0.00487254	NA
NRCAM	-1.23305	0.000492996	0.0235371
SPOCK3	-1.23725	0.00674054	NA
HELLS	-1.23946	0.000137778	0.0139639
TGFB3	-1.23969	4.46007e-06	0.00191052
PNMA8A	-1.23981	0.000355099	0.0208212
SEMA3A	-1.24232	0.00379665	0.0620871
MAGEE2	-1.24386	0.00468141	NA
AC138904.1	-1.24397	0.00687652	NA
CSMD3	-1.24589	0.00680327	NA
AP000851.2	-1.24759	0.00662882	NA
AL356311.1	-1.24979	0.00320466	NA
ITIH3	-1.25133	0.00657002	0.0802823
TCL6	-1.25242	0.00547196	0.0731857
PAMR1	-1.25546	0.000991316	0.0330175
ILDR2	-1.25617	0.00494782	NA
AC068790.9	-1.25648	0.00557546	NA
ELMOD1	-1.25873	0.00320851	NA
PSD2	-1.26611	0.00477508	NA
F2RL2	-1.27136	0.000343349	0.0205287
ESCO2	-1.27902	0.00111324	0.0346815
PDGFD	-1.28562	0.000218392	0.0170531
PRSS35	-1.28756	0.0019831	0.0452387
AL356417.2	-1.28758	0.00467778	NA
LURAP1	-1.28843	0.00300124	NA
AC007938.3	-1.29294	0.00475896	NA
AC092718.2	-1.29358	0.00460864	NA
GABRB2	-1.298	0.00404838	NA
IGLV2-14	-1.30664	0.00379962	NA
AC096645.1	-1.308	0.00400997	0.0633173
AL360178.1	-1.31116	0.00420432	NA
BEX1	-1.31267	0.00137036	0.037669
AC087857.1	-1.31594	0.00387541	NA
LINC01391	-1.32067	0.00100867	0.033095
FREM1	-1.32224	0.000133076	0.0138376
DDIT4L	-1.32828	0.00225408	0.0490228
HCN1	-1.32986	0.00366141	0.0609214
AC010735.2	-1.33211	9.40648e-05	0.0114818
TMEM50B	-1.34035	0.00354186	NA
RPL21P43	-1.3431	0.00351862	NA
OSR1	-1.3475	0.00274898	NA
SEMA3D	-1.34889	0.00297877	0.0560491
FGF1	-1.35689	0.00163175	0.0413709
DRD2	-1.38499	0.00259974	NA
AL035413.2	-1.38757	0.00248746	NA
ANO4	-1.3955	7.54373e-05	0.0107715
AL158055.1	-1.40434	0.00141142	NA
B3GALT1	-1.40742	9.00954e-05	0.0114818
GALP	-1.41247	0.00215568	NA
LIX1	-1.41368	0.00133656	0.0370703
AP006333.1	-1.42314	0.00109329	0.0343764
IGLV2-11	-1.42608	0.00190289	NA
ISM1	-1.43006	0.000996969	0.0330359
IGHG1	-1.44272	0.00169276	NA
FNDC1	-1.44354	0.00016493	0.0151072
CCN4	-1.46202	8.34215e-05	0.0111865
IFI44L	-1.46668	2.60588e-07	0.000385201
PHC1P1	-1.46909	0.000622889	NA
AC124067.4	-1.47617	0.000229987	NA
ABCD2	-1.47791	0.000226194	0.017268
LINC00261	-1.49213	6.38365e-06	0.00219667
AL033397.2	-1.4938	0.000707656	NA
TARID	-1.49607	0.000278545	0.0188397
CAPN9	-1.51034	0.000108487	0.0123924
IGKV3-20	-1.51443	0.00089984	NA
TMEM130	-1.52154	0.000446972	NA
IGKV3-15	-1.53767	0.000803363	NA
LINC01101	-1.57482	0.000546284	NA
ATP1A2	-1.60775	0.000154856	0.0146505
NDNF	-1.63312	7.0056e-06	0.00226079
HOXA13	-1.64813	5.42792e-07	0.000558026
C11orf87	-1.65197	0.000316338	NA
CRABP2	-1.66274	1.24983e-07	0.000312423
ISM2	-1.6846	0.000230312	NA
GAPDHP71	-1.69868	0.000178663	0.0152667
MYCN	-1.71061	0.000153477	NA		Target for miR449c +1+1
ETV1	-1.78174	1.2523e-07	0.000312423
AC117529.2	-1.79888	9.061e-05	NA
IGKC	-1.80578	7.46869e-07	0.000700149
SEMA3E	-1.87185	4.18987e-05	0.00742667
LRRTM4	-1.89471	3.47552e-05	0.0066995
CNTN1	-1.95318	1.07748e-06	0.000830793
BCHE	-2.10954	8.26911e-07	0.000708433
LINC01411	-2.29667	5.21192e-07	0.000558026
