# Supplementary material for: Coupling miR/isomiR and mRNA Expression Signatures Unveils New Molecular Layers of Endometrial Receptivity
Source: Life (Basel). 2021 Dec 11;11(12):1391. doi: 10.3390/life11121391 (PMC8705090; doi:10.3390/life11121391)
Supplement: Supplementary file 1 [file life-11-01391-s001.zip › Table S3 DE Targets.xlsx]

## Sheet: Sheet1
Table S3. DE targets of DE miRs/isomiRs in the receptive endometrium
miR-let7g-5p
	Target score	log2FC+9	log2FC+7
MYCN	89	-1.71061
KCNC2	88	-1.12946
FAXC	87	-1.19048
miR-10a-5p
	Target score	log2FC+9	log2FC+7
GABRB2	82	-1.3
miR-10a-5p_t_+1_n
	Target score	log2FC+9	log2FC+7
CPED1	96	-1.2
miR-23a-3p_t_0_-1
	Target score	log2FC+9	log2FC+7
FUT9	100	-1.06
ROBO2	98	-1.05
CRISPLD1	97	-1.23
FREM1	90	-1.32
ANO4	89	-1.4
FBN2	87	-1.03
GUCY1A2	83	-1.07
SH3BGR	82	-1.01
ZNF730	82	-1.16
KCNIP4	80	-1.2
miR-27b-3p
	targets scores	log2FC+9	log2FC+7
EYA4	98	-1.17
SFRP1	93	-1.22
RARA	90	-1.08
BMP3	86	-1.13
CCN4	86	-1.46	-1.28
SLC9A4	86		-1.07
CYP39A1	85	-1
miR-27b-3p_t_+1_0
target gene	target score	log2FC+9	log2FC+7
CYP39A1	93	-1.00316
LBH	86	-1.08299
EYA4	85	-1.17455
RARA	81	-1.01327
CCN4	80	-1.46202	-1.27743
miR-30d-5p_chr8(-)_t_0_-1/-2; miR-30d-5p_chr8(-)_t_0_+2
TARGET	target score	log2FC+9	log2FC+7
SCARA5	98	1.37
ELL2	98	1.02
CYP24A1	98	1.01
RTKN2	98	-1.01
ANO4	98	-1.4
SPOCK3	97	-1.24
SOCS3	95	1.42
RAPGEF4	94	-1.09
FBXO32	93	1.35	1.07
RAPH1	93	1.01
GRIA2	93	-1.03
MAP3K5	91	1.37
TM4SF1	90	1.76	1.26
OVOL1	90		-1
IDH1	90	1,02
PAPOLB	90	-1.2
BCL6	76	1.21
NR4A2	88	1.37
RAB27B	88	1.37
GPT2	87	1.05
GCLC	86	-1.09
CAMK4	85	-1.12
NAP1L2	84	-1.22
SEMA3A	83	-1.24
RASGEF1B	80	1.28
miR-30d-5p_chr8(-)_+1_+2
target	target score	log2FC+9	log2FC+7
RTKN2	100	-1.01
ROBO2	98	-1.05
GCLC	98	-1.09
NDNF	98	-1.63
ANG	95	1.24
SPOCK3	95	-1.24
IFIT	94	-1.12
FHOD3	91	-1.19
MYH15	86	-1.22
CSMD3	85	-1.25
FUT9	84	-1.06
ESCO2	82	-1.28
miR-31-5p
target gene	target score	log2FC+9	log2FC+7
LBH	96	-1.08
miR-99b-5p
target gene	target score	log2FC+9	log2FC+7
ABCY1	76	1.28
TMPRSS13	55	1.04
CDYL2	50	1.19
miR-125a-5p, miR-125b-5p
target gene	target score	log2FC+9
CYP24A1	96	1.01
MTF1	95	1.04
SLC7A1	92	1.13
ANKRD33B	90	1.15
PHACTR3	89	1.18
TMPRSS13	87	1.04
SOD2	83	1.55
IGSF11	80	1.09
miR-125a-5p_t_+1_n
target gene	target score	log2FC+9
TRNP1	96	1.19
DPP4	88	1.24
STAC2	86	1.17
CPT1A	82	1.36
ADCY1	82	1.28
ADAMTS8	80	1.29
miR-92a-3p_t_0_n
target genes	target score	log2FC+7	log2FC+9
GRHL1	95		1.37
TTC9	95		1.08
MTF1	94		1.04
IDH1	94		1.02
SOX11	93		1.16
MMP10	93		1.05
REXO1	88	1.02
IRS2	84	1.34	2.12
TWIST1	84	1.14
LRRC1	84		1.4
PIK3AP1	84		1.12
miR-127-3p
target gene	target score	log2FC+9
ATP1A2	83	-1.61
FJX1	64	-1.01
miR-141-3p
target	target score	log2FC+9	log2FC+7
ELMOD1	96	-1.25873
NAP1L2	92	-1.21924
CNTN1	87	-1.95318	-1.12095
HCN1	84	-1.32986
MCIDAS	84	-1.17678
TMEM130	84	-1.52154
miR-148a-3p
target gene	target score	log2FC+9	log2FC+7
ADGRB3	94	-1.02
ROBO2	94	-1.05
BMP3	91	-1.1
ISM1	80	-1.43
miR-483-3p_t_+1_n
target gene	target score	log2FC+9	log2FC+7
PHACTR3	82	1.1823
miR-199a-5p
target gene	target score	log2FC+9	log2FC+7
HMCN1	91	-1.12
miR-199a-5p_t_+1_n (само в +7)
target gene	target score	log2FC+9	log2FC+7
PBK	86	-1.01
EYA4	82	-1.17
KCNIP4	81	-1.2
miR-200c-3p
target genes	target score	log2FC+9	log2FC+7
PPP1R9B	90		1.24
NTRK2	89	1.42
KYNU	89	1.31
PITPNM3	88	1.02
PROK2	87	1.17
CDYL2	84	1.19
SLC39A14	84	1.01
KLF6	80	1.46
ADH1B	80	1.07
miR-375-3p
	Target score	log2FC+9	log2FC+7
HOXD3	82	-1.06
CUX2	62	-1.02
MEST	54	-1.06
NPY1R	50	-1.12
miR-376c-3p
target gene	target score	log2FC+9	log2FC+7
NEXMIF	86	-1.11
NRCAM	81	-1.23	-1.06
miR-449c-5p_t_+1_n
	Target Score	log2FC+9	log2FC+7
MYCN	98	-1.71
FUT9	96	-1.06
ELMOD1	94	-1.25
BMP3	93	-1.1
ASIC2	93	-1.06
NCEH1	85		-1.06
MCIDAS	84	-1.18
miR-486-5p
target gene	target score	log2FC+9	log2FC+7
FGF7	89	1.71
CEMIP	81	1.48
