# Supplementary material for: Coupling miR/isomiR and mRNA Expression Signatures Unveils New Molecular Layers of Endometrial Receptivity
Source: Life (Basel). 2021 Dec 11;11(12):1391. doi: 10.3390/life11121391 (PMC8705090; doi:10.3390/life11121391)
Supplement: Supplementary file 1 [file life-11-01391-s001.zip › Table S4 TF.xlsx]

## Sheet: TF
Table S4 Literature-curated TF of DE miRs/isomiRs in the receptive endometrium (TransmiR 2.0 DB)
miR-125a
NFATC1
2BTB7A
RELA
GATA3
ETV4
EGR1
FAP2A
TLR2
miR-125b
CDX2
EZH2
AKT1
STAT3
ESR1
TP53
NFRB1
PPARG
PRDM1
miR-92a
MYC
E2F2
MAPK14
MKX2-5
MYCN
E2F2
TCX3
ESR1
E2F7
E2F1
miR-375
CTCF
ASH1L
2EB1
SNAI1
miR-449c
NFKB1
E2F1
miR-10a
EGR1
YY1
TWIST1
miR-10b
TWIST1
PDLIM7
TP53
NFKB1
miR-148a
TP53
MYC
EGR1
RF1
MYB
CREB1
DNMT1
NFKB1
GATA2
IL6
GATA1
USF1
miR-99a
ESR1
AR
HOXA10
miR-376c
SMAD
HIF1A
HNFYA
miR-345
MYCN
miR-31
BMP2
ETS1
CTCFL
HDAC3
EZH2
SOX4
KLF4
GATA2
JUN
BMI1
FOS
RUNX2
SMAD3
ELK1
TNF
2BTB4
EMSY
CEBPB
KDM5B
miR-30d
SMAD3
NCOR1
EZH2
HDAC3
FOXO3
EPAS1
GATA6
HIF1A
MYC
miR-125a
NFATC1
2BTB7A
RELA
GATA3
ETV4
EGR1
FAP2A
TLR2
